# Supplementary material for: Structural attributes for the recognition of weak and anomalous regions in coiled-coils of myosins and other motor proteins
Source: BMC Res Notes. 2012 Sep 25;5:530. doi: 10.1186/1756-0500-5-530 (PMC3542152; doi:10.1186/1756-0500-5-530)
Supplement: Additional file 1 — Details of the data set used fpr the analysis; PDB IDs of the 112 coiled-coil structures, chain IDs of the dimer, their description, resolution, residue boundaries before & after parsing through SOCKET and the orientation of coiled-coil dimer. [file 1756-0500-5-530-S1.xls]

## Sheet: Sheet1
PDB ids	Chain Ids	Description	Resolution (Å)	Residue Boundries		Orientation of coiled-coils
				Before SOCKET	After SOCKET
1A92	AC	OLIGOMERIZATION DOMAIN OF HEPATITIS DELTA ANTIGEN	1.8	12 to 62	27 to 33	antiparallel homodimer
1A93	AB	NMR SOLUTION STRUCTURE OF THE C-MYC-MAX HETERODIMERIC LEUCINE ZIPPER, NMR, MINIMIZED AVERAGE STRUCTURE	NMR	1 to 35	10 to 31	parallel heterodimer
1AM9	AB	HUMAN SREBP-1A BOUND TO LDL RECEPTOR PROMOTER	2.3	319 to 398	370 to 390	parallel homodimer
1C1G	AB	CRYSTAL STRUCTURE OF TROPOMYOSIN AT 7 ANGSTROMS RESOLUTION IN THE SPERMINE-INDUCED CRYSTAL FORM	7	1 to 284	29 to 151 ; 172 to 277	parallel homodimer
1C94	AB	REVERSING THE SEQUENCE OF THE GCN4 LEUCINE ZIPPER DOES NOT AFFECT ITS FOLD.	2.08	2 to 38	7 to 28	parallel homodimer
1CI6	AB	TRANSCRIPTION FACTOR ATF4-C/EBP BETA BZIP HETERODIMER	2.6	286 to 341	303 to 337	parallel heterodimer
1CII	AB	COLICIN IA	3	23 to 624	98 to 120 -129 to 149 ; 156 to 166-186 to 197; 232 to 274-394 to 436	antiparallel heterodimer
1D7M	AB	COILED-COIL DIMERIZATION DOMAIN FROM CORTEXILLIN I	2.7	243 to 343	244-339	parallel homodimer
1DEB	AB	CRYSTAL STRUCTURE OF THE N-TERMINAL COILED COIL DOMAIN FROM APC	2.4	2 to 55	2 to 41	parallel homodimer
1DH3	AC	CRYSTAL STRUCTURE OF A CREB BZIP-CRE COMPLEX REVEALS THE BASIS FOR CREB FAIMLY SELECTIVE DIMERIZATION AND DNA BINDING	3	285 to 339	304 to 332	parallel homodimer
1DIP	AB	THE SOLUTION STRUCTURE OF PORCINE DELTA-SLEEP-INDUCING PEPTIDE IMMUNOREACTIVE PEPTIDE, NMR, 10 STRUCTURES	NMR	1 to 77	23 to 36	parallel homodimer
1ECM	AB	ATOMIC STRUCTURE OF THE BURIED CATALYTIC POCKET OF ESCHERICHIA COLI CHORISMATE MUTASE	2.2	5 to 95	7 to 34	antiparallel homodimer
1FMH	AB	NMR SOLUTION STRUCTURE OF A DESIGNED HETERODIMERIC LEUCINE ZIPPER	NMR	1 to 31	2 to 22	parallel heterodimer
1FOS	EF	TWO HUMAN C-FOS:C-JUN:DNA COMPLEXES	3.05	139 to 198	162 to 313	parallel heterodimer
1FU1	AB	CRYSTAL STRUCTURE OF HUMAN XRCC4	2.7	1 to 178	141 to 151	parallel homodimer
1GD2	EF	CRYSTAL STRUCTURE OF BZIP TRANSCRIPTION FACTOR PAP1 BOUND TO DNA	2	75 to 139	101 to 121	parallel homodimer
1GK4	AB	HUMAN VIMENTIN COIL 2B FRAGMENT (CYS2)	2.3	328 to 406	362 to 396	parallel homodimer
1GK6	AB	HUMAN VIMENTIN COIL 2B FRAGMENT LINKED TO GCN4 LEUCINE ZIPPER (Z2B)	1.9	355 to 409	362 to 403	parallel homodimer
1GMJ	AB	THE STRUCTURE OF BOVINE IF1, THE REGULATORY SUBUNIT OF MITOCHONDRIAL F-ATPASE	2.2	19 to 83	53 to 76	antiparallel homodimer
1H88	AB	CRYSTAL STRUCTURE OF TERNARY PROTEIN-DNA COMPLEX1	2.8	267 to 336	303 to 330	parallel homodimer
1H8A	AB	CRYSTAL STRUCTURE OF TERNARY PROTEIN-DNA COMPLEX2	2.45	267 to 334	303 to 323	parallel homodimer
1HF9	AB	C-TERMINAL COILED-COIL DOMAIN FROM BOVINE IF1	NMR	1 to 41	10 to 37	antiparallel homodimer
1HJB	AB	CRYSTAL STRUCTURE OF RUNX-1/AML1/CBFALPHA RUNT DOMAIN AND C/EBPBETA BZIP DIMERIC BOUND TO A DNA FRAGMENT FROM THE CSF-1R PROMOTER	3	268 to 333	303 to 323	parallel homodimer
1I49	AB	CRYSTAL STRUCTURE ANALYSIS OF ARFAPTIN	2.8	23 to 223	54 to 67	antiparallel homodimer
1IC2	AB	DECIPHERING THE DESIGN OF THE TROPOMYOSIN MOLECULE	2	1 to 79	22 to 70	parallel homodimer
1IHQ	AB	GLYTM1BZIP: A CHIMERIC PEPTIDE MODEL OF THE N-TERMINUS OF A RAT SHORT ALPHA TROPOMYOSIN WITH THE N-TERMINUS ENCODED BY EXON 1B	NMR	1 to 38	7 to 35	parallel homodimer
1IK9	AB	CRYSTAL STRUCTURE OF A XRCC4-DNA LIGASE IV COMPLEX	2.3	1 to 211	127 to 168	parallel homodimer
1IO4	AB	CRYSTAL STRUCTURE OF RUNX-1/AML1/CBFALPHA RUNT DOMAIN-CBFBETA CORE DOMAIN HETERODIMER AND C/EBPBETA BZIP HOMODIMER BOUND TO A DNA FRAGMENT FROM THE CSF-1R PROMOTER	3	269 to 331	303 to 323	parallel homodimer
1J1D	BC	Crystal structure of the 46kDa domain of human cardiac troponin in the Ca2+ saturated form	2.61	102 to 271 ; 35 to 160	226 to 267-90 to 131	parallel heterodimer
1JCC	AB	Crystal Structure of a Novel Alanine-Zipper Trimer at 1.7 A Resolution, V13A,L16A,V20A,L23A,V27A,M30A,V34A mutations	1.7	1 to 51	30 to 44	parallel homodimer
1JNM	AB	Crystal Structure of the Jun/CRE Complex	2.2	254 to 309	273 to 305	parallel homodimer
1JOC	AB	EEA1 homodimer of C-terminal FYVE domain bound to inositol 1,3-diphosphate	2.2	1289 to 1411	1306 to 1333	parallel homodimer
1JU N	AB	NMR STUDY OF C-JUN HOMODIMER	NMR	273 to 315	277 to 312	parallel homodimer
1K1F	EF	Structure of the Bcr-Abl Oncoprotein Oligomerization domain	2.2	2 to 67	42 to 66	antiparallel heterodimer
1KD8	AB	X-RAY STRUCTURE OF THE COILED COIL GCN4 ACID BASE HETERODIMER ACID-d12Ia16V BASE-d12La16L	1.9	1 to 35	9 to 29	parallel homodimer
1KD9	AB	X-RAY STRUCTURE OF THE COILED COIL GCN4 ACID BASE HETERODIMER ACID-d12La16L BASE-d12La16L	2.1	1 to 35	2 to 29	parallel homodimer
1KDD	AB	X-ray structure of the coiled coil GCN4 ACID BASE HETERODIMER ACID-d12La16I BASE-d12La16L	2.14	1 to 35	2 to 33	parallel homodimer
1KQL	AB	Crystal structure of the C-terminal region of striated muscle alpha-tropomyosin at 2.7 angstrom resolution	2.7	229 to 283	232 to 266	parallel homodimer
1L8D	AB	Rad50 coiled-coil Zn hook	2.2	396 to 498	402 to 437-460 to 495	antiparallel heterodimer
1LR1	AB	Solution Structure of the Oligomerization Domain of the Bacterial Chromatin-Structuring Protein H-NS	NMR	1 to 57	29 to 41	parallel homodimer
1N6M	AB	Rotation of the stalk/neck and one head in a new crystal structure of the kinesin motor protein, Ncd	2.5	292 to 671	300 to 341	parallel homodimer
1NKN	AB	VISUALIZING AN UNSTABLE COILED COIL: THE CRYSTAL STRUCTURE OF AN N-TERMINAL SEGMENT OF THE SCALLOP MYOSIN ROD	2.5	846 to 918	853 to 915	parallel homodimer
1NO4	AB	Crystal Structure of the pre-assembly scaffolding protein gp7 from the double-stranded DNA bacteriophage phi29	2.2	2 to 78	36 to 70	parallel homodimer
1NWQ	AC	CRYSTAL STRUCTURE OF C/EBPALPHA-DNA COMPLEX	2.8	281 to 340	310 to 335	parallel homodimer
1OV9	AB	Crystal structure of the N-terminal dimerisation domain of VicH, the H-NS protein from Vibrio cholerae	2.3	2 to 46	22 to 35	antiparallel homodimer
1PL5	AS	Crystal Structure Analysis of the Sir4p C-terminal Coiled Coil	2.5	1272 to 1346	1285 to 1340	parallel homodimer
1PYI	AB	CRYSTAL STRUCTURE OF A PPR1-DNA COMPLEX: DNA RECOGNITION BY PROTEINS CONTAINING A ZN2CYS6 BINUCLEAR CLUSTER	3.2	30 to 117	77 to 91	parallel homodimer
1QP9	AB	STRUCTURE OF HAP1-PC7 COMPLEXED TO THE UAS OF CYC7	2.8	55 to 130	107 to 124	parallel homodimer
1R05	AB	Solution Structure of Max B-HLH-LZ	NMR	1 to 87	58 to 78	parallel homodimer
1R48	AB	Solution structure of the C-terminal cytoplasmic domain residues 468-497 of Escherichia coli protein ProP	NMR	1 to 33	10 to 23	antiparallel homodimer
1R6F	AB	The structure of Yersinia pestis V-antigen, an essential virulence factor and mediator of immunity against plague	2.17	28 to 322	153 to 171 ; 284 to 302	antiparallel heterodimer
1T2K	CD	Structure Of The DNA Binding Domains Of IRF3, ATF-2 and Jun Bound To DNA	3	3 to 112	280 to 308	parallel heterodimer
1T6F	AB	Crystal Structure of the Coiled-coil Dimerization Motif of Geminin	1.47	1 to 37	2 to 33	parallel homodimer
1TMZ	AB	TMZIP: A CHIMERIC PEPTIDE MODEL OF THE N-TERMINUS OF ALPHA TROPOMYOSIN, NMR, 15 STRUCTURES	NMR	1 to 32	11 to 25	parallel homodimer
1TU3	FG	Crystal Structure of Rab5 complex with Rabaptin5 C-terminal Domain	2.31	595 to 849 ; 607 to 852	811 to 831	parallel homodimer
1U0I	AB	IAAL-E3/K3 heterodimer	NMR	1 to 21	2 to 16	parallel homodimer
1UII	AB	Crystal structure of Geminin coiled-coil domain	2	92 to 152	103 to 144	parallel homodimer
1UIX	AB	Coiled-coil structure of the RhoA-binding domain in Rho-kinase	1.8	929 to 1045	982 to 1037	parallel homodimer
1UJW	AB	Structure of the complex between BtuB and Colicin E3 Receptor binding domain	2.75	323 to 439	323 to 438	antiparallel heterodimer
1UO5	AB	STRUCTURE BASED ENGINEERING OF INTERNAL MOLECULAR SURFACES OF FOUR HELIX BUNDLES	2.07	2 to 32	8 to 30	parallel homodimer
1VP7	AB	Crystal structure of Exodeoxyribonuclease VII small subunit (NP_881400.1) from Bordetella pertussis at 2.40 A resolution	2.4	13 to 80	59 to 72	antiparallel homodimer
1W5I	AB	ABA DOES NOT AFFECT TOPOLOGY OF PLI.	2.3	1 to 32	6 to 22	parallel homodimer
1WU9	AB	Crystal structure of the C-terminal domain of the end-binding protein 1 (EB1)	1.54	191 to 249	193 to 220	parallel homodimer
1X79	BC	Crystal structure of human GGA1 GAT domain complexed with the GAT-binding domain of Rabaptin5	2.41	552 to 641 ; 553 to 640	557 to 585	parallel homodimer
1YSA	CD	THE GCN4 BASIC REGION LEUCINE ZIPPER BINDS DNA AS A DIMER OF UNINTERRUPTED ALPHA HELICES: CRYSTAL STRUCTURE OF THE PROTEIN-DNA COMPLEX	2.9	225 to 281	250 to 274	parallel homodimer
1ZIL	AB	GCN4-LEUCINE ZIPPER CORE MUTANT ASN16GLN IN THE DIMERIC STATE	2.25	1 to 30	2 to 22	parallel homodimer
1ZME	CD	CRYSTAL STRUCTURE OF PUT3/DNA COMPLEX	2.5	31 to 100	76 to 89	parallel homodimer
1ZWW	AB	Crystal structure of endophilin-A1 BAR domain	2.3	27 to 120
2AHP	AB	GCN4 leucine zipper, mutation of Lys15 to epsilon-azido-Lys	2	1 to 33	2 to 30	parallel homodimer
2AZE	AB	Structure of the Rb C-terminal domain bound to an E2F1-DP1 heterodimer	2.55	198 to 315	202 to 230	parallel heterodimer
2B5U	AB	Crystal Structure Of Colicin E3 V206C Mutant In Complex With Its Immunity Protein	2.3	82 to 551	333 to 372 ; 393 to 432	antiparallel heterodimer
2B9C	AB	Structure of tropomyosin's mid-region: bending and binding sites for actin	2.3	98 to 233	162 to 203	parallel homodimer
2BNI	BD	PLI MUTANT E20C L16G Y17H, ANTIPARALLEL	1.5
2C9L	YZ	STRUCTURE OF THE EPSTEIN-BARR VIRUS ZEBRA PROTEIN	2.25	174 to 236	193 to 221	parallel homodimer
2C9N	YZ	STRUCTURE OF THE EPSTEIN-BARR VIRUS ZEBRA PROTEIN AT APPROXIMATELY 3.5 ANGSTROM RESOLUTION	3.3	198 to 236	207 to 221	parallel homodimer
2CCE	AB	PARALLEL CONFIGURATION OF PLI E20S	1.9	2 to 32	8 to 30	parallel homodimer
2CH7	AB	CRYSTAL STRUCTURE OF THE CYTOPLASMIC DOMAIN OF A BACTERIAL CHEMORECEPTOR FROM THERMOTOGA MARITIMA	2.5	221 to 529	262 to 307-444 to 489 ; 444 to 489-262 to 307	antiparallel heterodimer
2D3E	AB	Crystal structure of the C-Terminal fragment of rabbit skeletal alpha-tropomyosin	2.6	153 to 282	218 to 266	parallel homodimer
2DFS	AM	3-D structure of Myosin-V inhibited state	EM	5 to 1080	972 to 1041	parallel homodimer
2DQ0	AB	Crystal structure of seryl-tRNA synthetase from Pyrococcus horikoshii complexed with a seryl-adenylate analog	2.6	1 to 447	81 to 102 ; 33 to 54	antiparallel heterodimer
2DQ3	AB	Crystal structure of aq_298	3	2 to 425	32 to 56 ; 77 to 101	antiparallel heterodimer
2E4 2	AB	Crystal structure of C/EBPbeta Bzip homodimer V285A mutant bound to A High Affinity DNA fragment	1.8	268 to 332	299 to 327	parallel homodimer
2E4 3	AB	Crystal structure of C/EBPbeta Bzip homodimer K269A mutant bound to A High Affinity DNA fragment	2.1	271 to 332	299 to 327	parallel homodimer
2E7S	KL	Crystal structure of the yeast Sec2p GEF domain	3	31 to 144	52 to 80	parallel homodimer
2EFR	AB	Crystal structure of the c-terminal tropomyosin fragment with N- and C-terminal extensions of the leucine zipper at 1.8 angstroms resolution	1.8	147 to 301	155 to 294	parallel homodimer
2FXM	AB	Structure of the human beta-myosin S2 fragment	2.7	838 to 963	856 to 953	parallel homodimer
2GD7	AB	The Structure of the Cyclin T-binding domain of Hexim1 reveals the molecular basis for regulation of transcription elongation	NMR	1 to 107	32 to 60 ; 70 to 91	parallel homodimer
2HAP	CD	STRUCTURE OF A HAP1-18/DNA COMPLEX REVEALS THAT PROTEIN/DNA INTERACTIONS CAN HAVE DIRECT ALLOSTERIC EFFECTS ON TRANSCRIPTIONAL ACTIVATION	2.5	55 to 130	110 to 124	parallel homodimer
2HV8	EF	Crystal structure of GTP-bound Rab11 in complex with FIP3	1.86
2IC9	AB	The Coiled-coil Domain (residues 1-93) Structure of the Sin Nombre Virus Nucleocapsid Protein	2	1 to 74	4 to 25 ; 47 to 68	antiparallel heterodimer
2JEE	AB	XRAY STRUCTURE OF E. COLI YIIU	2.8	4 to 81	46 to 78	parallel homodimer
2K48	AB	NMR Structure of the N-terminal Coiled Coil Domain of the Andes Hantavirus Nucleocapsid Protein	NMR	1 to 107	36 to 58 ; 80 to 101	antiparallel heterodimer
2OQQ	AB	Crystal structure of HY5 leucine zipper homodimer from Arabidopsis thaliana	2	1 to 42	5 to 39	parallel homodimer
2OTO	AB	N-terminal fragment of Streptococcus pyogenes M1 protein	3.04	56 to 192	63 to 119	parallel homodimer
2PMS	DA	Crystal structure of the complex of human lactoferrin N-lobe and lactoferrin-binding domain of pneumococcal surface protein A	2.91	3 to 333 ; 164 to 288	264 to 285 ; 226 to 247	antiparallel heterodimer
2Q6Q	AB	Crystal structure of Spc42p, a critical component of spindle pole body in budding yeast	1.97	67 to 128	69 to 121	parallel homodimer
2Q8V	AB	NblA protein from T. vulcanus crystallized with urea	2.5	8 to 60	32 to 52	parallel homodimer
2R2V	AD	Sequence Determinants of the Topology of the Lac Repressor Tetrameric Coiled Coil	1.9	2 to 34	7 to 31	antiparallel homodimer
2V0O	AB	FCHO2 F-BAR DOMAIN	2.3	2 to 272	36 to 60 ; 77 101	antiparallel heterodimer
2V71	AB	COILED-COIL REGION OF NUDEL	2.24	8 to 167	19 to 100	parallel homodimer
2W6A	AB	X-RAY STRUCTURE OF THE DIMERIC GIT1 COILED-COIL DOMAIN	1.4	421 to 483	435 to 476	parallel homodimer
2YSU	AB	Structure of the complex between BtuB and Colicin E2 receptor binding domain	3.5	321 to 443	393 to 428 ; 337 to 372	antiparallel heterodimer
2Z0O	AB	Crystal structure of APPL1-BAR-PH domain	2.58	1 to 372	48 to 65 ; 90 to 107	antiparallel heterodimer
2Z5H	AB	Crystal structure of the head-to-tail junction of tropomyosin complexed with a fragment of TnT	2.89	233 to 281	235 to 277	parallel homodimer
2ZTA	AB	X-RAY STRUCTURE OF THE GCN4 LEUCINE ZIPPER, A TWO-STRANDED, PARALLEL COILED COIL	1.8	1 to 31	2 to 29	parallel homodimer
3BBP	DE	Rab6-GTP:GCC185 Rab binding domain complex	3	1570 to 1607	1579 to 1599	parallel homodimer
3BJ4	AB	The KCNQ1 (Kv7.1) C-terminus, a multi-tiered scaffold for subunit assembly and protein interaction	2	585 to 621	592 to 620	parallel homodimer
3BRV	BD	NEMO/IKKb association domain structure	2.2	49 to 109	51 to 107	parallel homodimer
3C98	AB	Revised structure of the munc18a-syntaxin1 complex	2.6	4 to 529 ; 2 to 248	71 to 96 ; 36 to 61	antiparallel heterodimer
3E1R	AB	Midbody targeting of the ESCRT machinery by a non-canonical coiled-coil in CEP55	2	165 to 210	174 to 201	parallel homodimer
3MTU	AB	Structure of the Tropomyosin Overlap Complex from Chicken Smooth Muscle	2.1	1 to 257	18 to 224	parallel homodimer
3MUD	AB	Structure of the Tropomyosin Overlap Complex from Chicken Smooth Muscle	2.2	1 to 284	127 to 274	parallel homodimer
* 1G1J	AB	CRYSTAL STRUCTURE OF THE OLIGOMERIZATION DOMAIN FROM ROTAVIRUS NSP4	1.86	95 to 137	99 to 130	parallel homodimer
* 1GTW	AB	CRYSTAL STRUCTURE OF C/EBPBETA BZIP DIMERIC BOUND TO A DNA FRAGMENT FROM THE TOM-1A PROMOTER	1.85	269 to 333	299 to 327	parallel homodimer
* 1GU4	AB	CRYSTAL STRUCTURE OF C/EBPBETA BZIP DIMERIC BOUND TO A HIGH AFFINITY DNA FRAGMENT	1.8	268 to 333	300 to 327	parallel homodimer
* 1H89	AB	CRYSTAL STRUCTURE OF TERNARY PROTEIN-DNA COMPLEX2	2.45	273 to 336	303 to 330	parallel homodimer
* 1HVV	BD	SELF-ASSOCIATION OF THE H3 REGION OF SYNTAXIN 1A: IMPLICATIONS FOR SNARE COMPLEX ASSEMBLY	2.4	190 to 256	208 to 233	antiparallel homodimer
* 1NOH	AB	The structure of bacteriophage phi29 scaffolding protein gp7 after prohead assembly	2.8	2 to 74	36 to 71	parallel homodimer
* 2A93	AB	NMR SOLUTION STRUCTURE OF THE C-MYC-MAX HETERODIMERIC LEUCINE ZIPPER	NMR	3 to 34	10 to 27	parallel heterodimer
* 2FXO	AB	Structure of the human beta-myosin S2 fragment	2.5	838 to 963	852 to 957	parallel homodimer
* 2H7H	AB	Crystal structure of the JUN BZIP homodimer complexed with AP-1 DNA	2.3	1 to 58	24 to 55	parallel homodimer
* 2IC6	AB	The Coiled-coil Domain (residues 1-75) Structure of the Sin Nombre Virus Nucleocapsid Protein	1.15	2 to 72	47 to 68 ; 4 to 25	antiparallel heterodimer
* 2V66	BC	CRYSTAL STRUCTURE OF THE COILED-COIL DOMAIN OF NDEL1	2.1	58 to 168	106 to 164	antiparallel homodimer
* 2Z5I	AB	Crystal structure of the head-to-tail junction of tropomyosin	2.1	233 to 281	239 to 273	parallel homodimer
* 3BAS	AB	Crystal structure of the N-terminal region of the scallop myosin rod, monoclinic (C2) form	2.3	840 to 919	846 to 915	parallel homodimer
* 3BAT	AB	Crystal structure of the N-terminal region of the scallop myosin rod, monoclinic (P21) form	2.3	843 to 919	846 to 916	parallel homodimer
* Entries removed after 99% homology filter
