# Supplementary material for: Structural attributes for the recognition of weak and anomalous regions in coiled-coils of myosins and other motor proteins
Source: BMC Res Notes. 2012 Sep 25;5:530. doi: 10.1186/1756-0500-5-530 (PMC3542152; doi:10.1186/1756-0500-5-530)
Supplement: Additional file 2 — COILCHECK energy split-up values for structures used for the analysis. [file 1756-0500-5-530-S2.xls]

## Sheet: Sheet1
COILCHECK VALUES
PDB id	NO OF RESIDUES	H-BOND ENERGY kJ/mol	H-BOND ENERGY eng/res	ELECTROSTATIC ENERGY kJ/mol	ELECTROSTATIC ENERGY eng/res	VAN DER WAALS ENERGY kJ/mol	VAN DER WAALS ENERGY eng/res	TOTAL ENERGY kJ/mol	TOTAL ENERGY eng/res
1A92	14	0	0	31.8973	2.27838	-7.99519	-0.571085	23.9021	1.7073
1A93	42	0	0	1.36575	0.0325179	-147.058	-3.50138	-145.692	-3.46885
1AM9	42	10.52	0.250476	-60.1055	-1.43108	-104.576	-2.4899	-154.161	-3.6705
1C1G - 1	238	27.12	0.11395	285.85	1.20105	-338.828	-1.42365	-25.8582	-0.108648
1C1G - 2	196	8.26	0.0421429	33.0633	0.16869	-317.351	-1.61914	-276.028	-1.40831
1C94	42	1.89	0.045	62.5622	1.48958	-73.4387	-1.74854	-8.98655	-0.213966
1CI6	70	0.39	0.00557143	29.5022	0.42146	-128.337	-1.83339	-98.4451	-1.40636
1CII - 1	44	4.72	0.107273	-30.8558	-0.701268	-82.2926	-1.87029	-108.428	-2.46428
1CII - 2	24	5.13	0.21375	-41.0774	-1.71156	-60.307	-2.51279	-96.2544	-4.0106
1CII - 3	86	0	0	-1.21215	-0.0140948	-126.432	-1.47014	-127.644	-1.48423
1D7M	182	18.85	0.103571	-23.6989	-0.130214	-340.912	-1.87314	-345.761	-1.89979
1DEB	70	5.98	0.0854286	12.1328	0.173326	-129.681	-1.85259	-111.568	-1.59384
1DH3	42	7.28	0.173333	-60.4308	-1.43883	-55.3853	-1.3187	-108.536	-2.58419
1DIP	28	0	0	76.0981	2.71779	-84.9502	-3.03394	-8.8521	-0.316146
1ECM	56	8.01	0.143036	-48.7618	-0.870746	-81.6074	-1.45728	-122.359	-2.18499
1FMH	42	0	0	-209.554	-4.98938	-160.281	-3.81621	-369.836	-8.80561
1FOS	56	3.07	0.0548214	-92.0692	-1.64409	-105.468	-1.88336	-194.467	-3.47263
1FU1	22	2.39	0.108636	14.5812	0.662782	-44.4412	-2.02005	-27.4699	-1.24863
1GD2	42	0	0	-1.70766	-0.0406586	-65.1328	-1.55078	-66.8404	-1.59144
1GK4	70	0	0	26.6157	0.380224	-112.673	-1.60961	-86.0569	-1.22938
1GK6	84	2.06	0.0245238	18.7137	0.222782	-145.695	-1.73446	-124.921	-1.48716
1GMJ	57	3.11	0.0545614	-0.784274	-0.0137592	-124.867	-2.19065	-122.541	-2.14985
1H88	56	0	0	16.1885	0.28908	-92.9163	-1.65922	-76.7278	-1.37014
1H8A	42	0.71	0.0169048	17.97	0.427857	-65.246	-1.55348	-46.566	-1.10871
1HF9	56	0	0	13.6558	0.243854	-254.336	-4.54171	-240.681	-4.29787
1HJB	42	0.58	0.0138095	20.2947	0.483207	-67.5362	-1.608	-46.6615	-1.11099
1I49	28	9.08	0.324286	17.2967	0.617739	-44.3157	-1.5827	-17.9389	-0.640676
1IC2	98	1.72	0.017551	180.876	1.84567	-164.92	-1.68286	17.6757	0.180365
1IHQ	58	0	0	12.091	0.208466	-231.528	-3.99186	-219.437	-3.7834
1IK9	84	-0.01	-0.000119048	-3.8086	-0.0453405	-137.68	-1.63905	-141.499	-1.68451
1IO4	42	0.46	0.0109524	22.3708	0.532638	-64.4585	-1.53473	-41.6277	-0.991136
1J1D	84	1.96	0.0233333	39.19	0.466548	-166.552	-1.98276	-125.402	-1.49289
1JCC	28	0.85	0.0303571	1.57696	0.05632	-32.313	-1.15404	-29.886	-1.06736
1JNM	66	10.44	0.158182	-90.5931	-1.37262	-94.6001	-1.43333	-174.753	-2.64778
1JOC	56	0	0	-2.50752	-0.0447771	-85.3772	-1.52459	-87.8847	-1.56937
1JU N	72	0	0	-55.7586	-0.774425	-166.54	-2.31306	-222.299	-3.08749
1K1F	50	0	0	-4.75059	-0.0950118	-77.5849	-1.5517	-82.3355	-1.64671
1KD8	42	0	0	-62.9178	-1.49804	-70.3969	-1.67612	-133.315	-3.17416
1KD9	56	0	0	-68.1185	-1.2164	-93.8624	-1.67611	-161.981	-2.89252
1KDD	64	0.34	0.0053125	-59.4417	-0.928777	-113.709	-1.7767	-172.811	-2.70016
1KQL	70	0.18	0.00257143	191.685	2.73836	-130.78	-1.86829	61.0844	0.872635
1L8D - 1	72	0	0	43.7312	0.607378	-132.22	-1.83639	-88.4885	-1.22901
1L8D - 2	72	0	0	43.7312	0.607378	-132.22	-1.83639	-88.4885	-1.22901
1LR1	28	0	0	-84.1614	-3.00576	-118.758	-4.24136	-202.92	-7.24713
1N6M	84	26.48	0.315238	-71.3667	-0.849604	-156.834	-1.86707	-201.72	-2.40143
1NKN	126	2.46	0.0195238	117.937	0.936008	-235.288	-1.86737	-114.891	-0.911832
1NO4	70	39.2	0.56	-7.21847	-0.103121	-155.675	-2.22393	-123.693	-1.76705
1NWQ	52	6.66	0.128077	-33.9739	-0.653344	-85.6515	-1.64714	-112.965	-2.17241
1OV9	28	0	0	8.42879	0.301028	-23.9871	-0.856682	-15.5583	-0.555654
1PL5	112	3.46	0.0308929	65.8912	0.588314	-184.392	-1.64636	-115.04	-1.02715
1PYI	30	0	0	1.5706	0.0523533	-48.7268	-1.62423	-47.1562	-1.57187
1QP9	36	6.09	0.169167	62.5173	1.73659	-62.4758	-1.73544	6.13151	0.17032
1R05	42	0	0	89.334	2.127	-161.206	-3.83824	-71.8716	-1.71123
1R48	28	0	0	33.804	1.20729	-100.785	-3.59946	-66.9806	-2.39216
1R6F	38	9.35	0.246053	-26.9433	-0.709034	-71.0346	-1.86933	-88.6279	-2.33231
1T2K	58	0.43	0.00741379	-27.1769	-0.468567	-75.6862	-1.30493	-102.433	-1.76609
1T6F	64	4.03	0.0629688	119.067	1.86042	-127.674	-1.99491	-4.57694	-0.0715148
1TMZ	30	0	0	87.6616	2.92205	-95.3052	-3.17684	-7.64358	-0.254786
1TU3	42	0	0	43.0369	1.02469	-80.0902	-1.90691	-37.0533	-0.882221
1U0I	30	0	0	-5.8738	-0.195793	-111.807	-3.7269	-117.681	-3.92269
1UII	84	6.2	0.0738095	129.381	1.54025	-180.685	-2.15101	-45.1036	-0.536948
1UIX	112	0	0	-38.6413	-0.345012	-164.171	-1.46581	-202.812	-1.81082
1UJW	112	0	0	-38.6413	-0.345012	-164.171	-1.46581	-202.812	-1.81082
1UO5	44	-0.09	-0.00204545	19.4897	0.442948	-75.2908	-1.71115	-55.8911	-1.27025
1VP7	28	0.52	0.0185714	3.00445	0.107302	-31.5284	-1.12601	-28.004	-1.00014
1W5I	36	2.43	0.0675	107.926	2.99794	-68.506	-1.90294	41.8501	1.1625
1WU9	56	4.51	0.0805357	3.0283	0.0540768	-124.848	-2.22943	-117.31	-2.09482
1X79	58	10.8	0.186207	69.6401	1.20069	-84.3969	-1.45512	-3.95677	-0.0682201
1YSA	50	0.64	0.0128	17.2892	0.345784	-90.455	-1.8091	-72.5258	-1.45052
1ZIL	42	0	0	24.8188	0.590924	-65.9811	-1.57098	-41.1623	-0.980056
1ZME	28	0	0	19.1021	0.682218	-46.9042	-1.67515	-27.8021	-0.992931
1ZWW	52	9.88	0.19	16.5962	0.319158	-91.92	-1.76769	-65.4437	-1.25853
2AHP	58	0.13	0.00224138	49.3607	0.851047	-104.22	-1.7969	-54.729	-0.943603
2AZE	56	4.31	0.0769643	-136.057	-2.42959	-103.006	-1.83939	-234.753	-4.19202
2B5U	80	5.71	0.071375	-86.6328	-1.08291	-164.404	-2.05505	-245.326	-3.06658
2B9C	84	0	0	117.324	1.39671	187.496	2.2321	304.82	3.6288
2BNI	50	5.41	0.1082	-44.4762	-0.889524	-91.1895	-1.82379	-130.256	-2.60511
2C9L	58	0	0	-7.52892	-0.129809	244.19	4.21017	236.661	4.08036
2C9N	30	7.37	0.245667	-28.4669	-0.948897	-39.1912	-1.30637	-60.288	-2.0096
2CCE	44	10.5	0.238636	-8.21195	-0.186635	-73.5025	-1.67051	-71.2145	-1.61851
2CH7 - 1	92	10.13	0.110109	111.883	1.21612	-143.278	-1.55737	-21.2659	-0.231151
2CH7 - 2	92	28.8	0.313043	154.362	1.67785	-158.872	-1.72687	24.29	0.264021
2D3E	98	12.69	0.12949	212.537	2.16874	-180.997	-1.84691	44.2308	0.451335
2DFS	140	9.18	0.0655714	142.03	1.0145	-105.133	-0.75095	46.0777	0.329126
2DQ0	44	3.06	0.0695455	-7.67487	-0.174429	-89.2579	-2.02859	-93.8727	-2.13347
2DQ3	50	4.68	0.0936	-199.079	-3.98158	-82.1888	-1.64378	-276.588	-5.53175
2E4 2	58	0.45	0.00775862	33.7601	0.582071	-104.872	-1.80814	-70.6623	-1.21832
2E4 3	58	0.39	0.00672414	35.6631	0.614881	-101.613	-1.75195	-65.5595	-1.13034
2E7S	58	3.97	0.0684483	-20.0444	-0.345593	-132.373	-2.28229	-148.448	-2.55944
2EFR	280	12.01	0.0428929	325.374	1.16205	-579.121	-2.06829	-241.737	-0.863346
2FXM	196	20.97	0.10699	214.77	1.09577	-394.735	-2.01395	-158.995	-0.8112
2GD7 - 1	58	0	0	44.205	0.762155	-210.326	-3.62631	-166.121	-2.86415
2GD7 - 2	44	0	0	65.3779	1.48586	-217.621	-4.94593	-152.243	-3.46006
2HAP	30	5.85	0.195	-37.4996	-1.24999	-59.729	-1.99097	-91.3786	-3.04595
2HV8	44	1.97	0.0447727	26.9303	0.612052	-79.2362	-1.80082	-50.3359	-1.144
2IC9	44	4.41	0.100227	-18.2123	-0.413916	-89.5057	-2.03422	-103.308	-2.34791
2JEE	65	0.15	0.00230769	-1.3898	-0.0213815	-128.028	-1.96966	-129.268	-1.98873
2K48	45	0	0	7.51999	0.167111	-240.614	-5.34698	-233.094	-5.17986
2OQQ	70	14.86	0.212286	-87.4667	-1.24952	-147.415	-2.10593	-220.022	-3.14317
2OTO	114	0.4	0.00350877	-77.2832	-0.677923	-91.6023	-0.803529	-168.486	-1.47794
2PMS	44	0	0	175.322	3.98459	-75.2936	-1.71122	100.029	2.27338
2Q6Q	106	4.35	0.0410377	-27.8599	-0.262829	-209.778	-1.97904	-233.288	-2.20083
2Q8V	42	0	0	-34.5089	-0.82164	-60.135	-1.43179	-94.6439	-2.25343
2R2V	42	0	0	-34.5089	-0.82164	-60.135	-1.43179	-94.6439	-2.25343
2V0O	50	2.19	0.0438	-38.2669	-0.765338	-92.6723	-1.85345	-128.749	-2.57498
2V71	164	16.84	0.102683	146.638	0.894134	-348.187	-2.12309	-184.709	-1.12627
2W6A	84	0	0	-19.5824	-0.233124	-161.2	-1.91905	-180.782	-2.15217
2YSU	72	4.05	0.05625	-106.521	-1.47946	-128.677	-1.78718	-231.148	-3.21039
2Z0O	36	10.02	0.278333	-30.347	-0.842972	-62.7378	-1.74272	-83.0649	-2.30736
2Z5H	86	0.1	0.00116279	134.811	1.56757	-149.216	-1.73507	-14.3057	-0.166346
2ZTA	56	0.5	0.00892857	21.4638	0.383282	-99.8996	-1.78392	-77.9358	-1.39171
3BBP	42	0.69	0.0164286	41.5222	0.988624	-63.9194	-1.52189	-21.7072	-0.516838
3BJ4	58	17.43	0.300517	-123.268	-2.12531	-113.634	-1.95921	-219.472	-3.784
3BRV	114	5.25	0.0460526	-71.5374	-0.627521	-97.0692	-0.851484	-163.357	-1.43295
3C98	52	0	0	-7.47025	-0.143659	-67.6037	-1.30007	-75.074	-1.44373
3E1R	56	6.24	0.111429	-59.0486	-1.05444	-110.161	-1.96716	-162.97	-2.91017
3MTU	414	7.02	0.0169565	-83.5251	-0.201751	-114.623	-0.276867	-191.128	-0.461663
3MUD	296	11.48	0.0387838	50.6996	0.171282	-98.1011	-0.331423	-35.9215	-0.121356
