# Supplementary material for: Structural attributes for the recognition of weak and anomalous regions in coiled-coils of myosins and other motor proteins
Source: BMC Res Notes. 2012 Sep 25;5:530. doi: 10.1186/1756-0500-5-530 (PMC3542152; doi:10.1186/1756-0500-5-530)
Supplement: Additional file 3 — COILCHECK + energy split-up values for structures used for the analysis. [file 1756-0500-5-530-S3.xls]

## Sheet: Sheet1
COILCHECK+ VALUES
PDB id	NO OF RESIDUES	H-BOND ENERGY kJ/mol	H-BOND ENERGY eng/res	ELECTROSTATIC ENERGY kJ/mol	ELECTROSTATIC ENERGY eng/res	VAN DER WAALS ENERGY kJ/mol	VAN DER WAALS ENERGY eng/res	TOTAL ENERGY kJ/mol	TOTAL ENERGY eng/res
1A92	14	0	0	13.628	0.973429	-16.803	-1.20021	-3.175	-0.22679
1A93	42	-3.76	-0.0895238	-15.989	-0.38069	-155.764	-3.70867	-175.513	-4.17888
1AM9	42	-21.041	-0.500976	-62.255	-1.48226	-191.764	-4.56581	-275.06	-6.54905
1C1G - 1	238	-82.956	-0.348555	-100.289	-0.421382	-612.637	-2.57411	-795.882	-3.34404
1C1G - 2	196	-70.976	-0.362122	-139.318	-0.710806	-544.723	-2.7792	-755.017	-3.85213
1C94	42	-5.82	-0.138571	50.224	1.19581	-134.168	-3.19448	-89.764	-2.13724
1CI6	70	-18.501	-0.2643	-32.165	-0.4595	-254.281	-3.63259	-304.947	-4.35639
1CII - 1	44	-17.551	-0.398886	-62.439	-1.41907	-150.769	-3.42657	-230.759	-5.24452
1CII - 2	24	-16.42	-0.684167	-46.413	-1.93388	-122.597	-5.10821	-185.43	-7.72625
1CII - 3	86	0	0	-7.532	-0.0875814	-265.952	-3.09247	-273.484	-3.18005
1D7M	182	-42.223	-0.231995	-184.368	-1.01301	-639.016	-3.51108	-865.607	-4.75608
1DEB	70	-5.464	-0.0780571	-46.151	-0.6593	-261.621	-3.73744	-313.236	-4.4748
1DH3	42	-3.856	-0.0918095	-44.143	-1.05102	-105.805	-2.51917	-153.804	-3.662
1DIP	28	0	0	14.412	0.514714	-88.352	-3.15543	-73.94	-2.64071
1ECM	56	-24.205	-0.432232	-62.472	-1.11557	-168.809	-3.01445	-255.486	-4.56225
1FMH	42	-13.977	-0.332786	-117.199	-2.79045	-176.846	-4.21062	-308.022	-7.33386
1FOS	56	-33.303	-0.594696	-68.409	-1.22159	-194.21	-3.46804	-295.922	-5.28432
1FU1	22	0	0	6.558	0.298091	-81.183	-3.69014	-74.625	-3.39205
1GD2	42	0	0	0.299	0.00711905	-125.949	-2.99879	-125.65	-2.99167
1GK4	70	0	0	7.529	0.107557	-226.391	-3.23416	-218.862	-3.1266
1GK6	84	-15.554	-0.185167	-34.553	-0.411345	-295.653	-3.51968	-345.76	-4.11619
1GMJ	57	0	0	32.633	0.572509	-246.815	-4.33009	-214.182	-3.75758
1H88	56	0	0	-16.339	-0.291768	-186.134	-3.32382	-202.473	-3.61559
1H8A	42	0	0	4.654	0.11081	-135.507	-3.22636	-130.853	-3.11555
1HF9	56	-7.347	-0.131196	-11.43	-0.204107	-257.289	-4.59445	-276.066	-4.92975
1HJB	42	-2.202	-0.0524286	4.683	0.1115	-126.61	-3.01452	-124.129	-2.95545
1I49	28	0	0	4.153	0.148321	-78.377	-2.79918	-74.224	-2.65086
1IC2	98	-6.788	-0.0692653	-5.369	-0.0547857	-333.62	-3.40429	-345.777	-3.52834
1IHQ	58	-4.24	-0.0731034	-5.7	-0.0982759	-223.34	-3.85069	-233.28	-4.02207
1IK9	84	-4.441	-0.052869	-5.267	-0.0627024	-252.091	-3.00108	-261.799	-3.11665
1IO4	42	0	0	6.611	0.157405	-114.377	-2.72326	-107.766	-2.56586
1J1D	84	-19.088	-0.227238	-24.714	-0.294214	-328.473	-3.91039	-372.275	-4.43185
1JCC	28	0	0	-11.102	-0.3965	-65.032	-2.32257	-76.134	-2.71907
1JNM	66	-33.332	-0.50503	-48.743	-0.73853	-213.928	-3.24133	-296.003	-4.48489
1JOC	56	0	0	-3.288	-0.0587143	-182.36	-3.25643	-185.648	-3.31514
1JU N	72	0	0	-8.336	-0.115778	-170.298	-2.36525	-178.634	-2.48103
1K1F	50	0	0	-16.146	-0.32292	-150.206	-3.00412	-166.352	-3.32704
1KD8	42	-15.247	-0.363024	-54.755	-1.30369	-151.748	-3.61305	-221.75	-5.27976
1KD9	56	-12.101	-0.216089	-79.633	-1.42202	-198.272	-3.54057	-290.006	-5.17868
1KDD	64	-9.642	-0.150656	-67.849	-1.06014	500.972	7.82769	423.481	6.61689
1KQL	70	-8.923	-0.127471	17.066	0.2438	-258.133	-3.68761	-249.99	-3.57129
1L8D - 1	72	-2.613	-0.0362917	-22.479	-0.312208	-282.764	-3.92728	-307.856	-4.27578
1L8D - 2	72	0	0	0	0	-282.764	-3.92728	-282.764	-3.92728
1LR1	28	0	0	15.066	0.538071	-100.239	-3.57996	-85.173	-3.04189
1N6M	84	-8.28	-0.0985714	-47.443	-0.564798	-270.064	-3.21505	-325.787	-3.87842
1NKN	126	-16.96	-0.134603	6.256	0.0496508	-456.868	-3.62594	-467.572	-3.71089
1NO4	70	-39.654	-0.566486	-31.878	-0.4554	-280.779	-4.01113	-352.311	-5.03301
1NWQ	52	-3.166	-0.0608846	-15.996	-0.307615	-171.862	-3.30504	-191.024	-3.67354
1OV9	28	0	0	1.482	0.0529286	-52.129	-1.86175	-50.647	-1.80882
1PL5	112	-33.358	-0.297839	-27.075	-0.241741	-365.575	-3.26406	-426.008	-3.80364
1PYI	30	0	0	-0.003	-0.0001	-100.687	-3.35623	-100.69	-3.35633
1QP9	36	-9.124	-0.253444	-2.32	-0.0644444	-113.847	-3.16242	-125.291	-3.48031
1R05	42	-6.454	-0.153667	20.127	0.479214	-163.73	-3.89833	-150.057	-3.57279
1R48	28	0	0	1.496	0.0534286	-106.861	-3.81646	-105.365	-3.76304
1R6F	38	0	0	-7.689	-0.202342	-148.411	-3.90555	-156.1	-4.10789
1T2K	58	0	0	-7.242	-0.124862	-151	-2.60345	-158.242	-2.72831
1T6F	64	-34.127	-0.533234	-21.751	-0.339859	-250.062	-3.90722	-305.94	-4.78031
1TMZ	30	0	0	31.051	1.03503	-102.96	-3.432	-71.909	-2.39697
1TU3	42	-2.877	-0.0685	9.252	0.220286	-153.109	-3.64545	-146.734	-3.49367
1U0I	30	0	0	-13.235	-0.441167	-122.43	-4.081	-135.665	-4.52217
1UII	84	-35.202	-0.419071	-19.232	-0.228952	-346.072	-4.1199	-400.506	-4.76793
1UIX	112	-30.344	-0.270929	-70.177	-0.62658	-329.908	-2.94561	-430.429	-3.84312
1UJW	112	0	0	0	0	-329.908	-2.94561	-329.908	-2.94561
1UO5	44	0	0	4.634	0.105318	-147.946	-3.36241	-143.312	-3.25709
1VP7	28	0	0	0.79	0.0282143	-64.755	-2.31268	-63.965	-2.28446
1W5I	36	0	0	30.403	0.844528	-134.477	-3.73547	-104.074	-2.89094
1WU9	56	0	0	-28.656	-0.511714	-253.883	-4.53362	-282.539	-5.04534
1X79	58	-7.093	-0.122293	-3.667	-0.0632241	-190.782	-3.28934	-201.542	-3.47486
1YSA	50	-16.011	-0.32022	-5.535	-0.1107	-175.37	-3.5074	-196.916	-3.93832
1ZIL	42	0	0	-2.77	-0.0659524	-113.083	-2.69245	-115.853	-2.7584
1ZME	28	0	0	3.016	0.107714	-97.27	-3.47393	-94.254	-3.36621
1ZWW	52	0	0	8.894	0.171038	-193.743	-3.72583	-184.849	-3.55479
2AHP	58	0	0	5.195	0.089569	-225.904	-3.8949	-220.709	-3.80533
2AZE	56	-31.54	-0.563214	-103.309	-1.8448	-194.828	-3.47907	-329.677	-5.88709
2B5U	80	0	0	-76.341	-0.954262	-304.272	-3.8034	-380.613	-4.75766
2B9C	84	-11.289	-0.134393	-35.798	-0.426167	41.912	0.498952	-5.175	-0.06161
2BNI	50	-12.711	-0.25422	-40.899	-0.81798	-153.252	-3.06504	-206.862	-4.13724
2C9L	58	-6.587	-0.113569	-30.636	-0.528207	-224.137	-3.86443	-261.36	-4.50621
2C9N	30	-8.661	-0.2887	-44.366	-1.47887	-83.52	-2.784	-136.547	-4.55157
2CCE	44	0	0	8.734	0.1985	-146.259	-3.32407	-137.525	-3.12557
2CH7 - 1	92	0	0	44.083	0.479163	-268.44	-2.91783	-224.357	-2.43866
2CH7 - 2	92	0	0	69.12	0.751304	-293.342	-3.1885	-224.222	-2.4372
2D3E	98	-32.704	-0.333714	-67.143	-0.685133	-355.022	-3.62267	-454.869	-4.64152
2DFS	140	-44.665	-0.319036	-97.77	-0.698357	-193.998	-1.3857	-336.433	-2.40309
2DQ0	44	-6.456	-0.146727	-28.173	-0.640295	-177.72	-4.03909	-212.349	-4.82611
2DQ3	50	-17.628	-0.35256	-77.006	-1.54012	-168.653	-3.37306	-263.287	-5.26574
2E4 2	58	0	0	3.675	0.0633621	-224.203	-3.86557	-220.528	-3.80221
2E4 3	58	0	0	4.773	0.0822931	-216.356	-3.73028	-211.583	-3.64798
2E7S	58	-6.918	-0.119276	-36.503	-0.629362	-242.824	-4.18662	-286.245	-4.93526
2EFR	280	-60.867	-0.217382	-126.66	-0.452357	-1074.95	-3.83911	-1262.48	-4.50885
2FXM	196	-41.521	-0.211842	-47.271	-0.241179	-734.472	-3.74731	-823.264	-4.20033
2GD7 - 1	58	-26.896	-0.463724	-38.921	-0.671052	-230.525	-3.97457	-296.342	-5.10934
2GD7 - 2	44	-11.899	-0.270432	10.105	0.229659	-228.256	-5.18764	-230.05	-5.22841
2HAP	30	-23.376	-0.7792	-87.511	-2.91703	-115.671	-3.8557	-226.558	-7.55193
2HV8	44	-3.486	-0.0792273	8.007	0.181977	-168.543	-3.83052	-164.022	-3.72777
2IC9	44	-6.305	-0.143295	-16.325	-0.371023	-190.292	-4.32482	-212.922	-4.83914
2JEE	65	0	0	7.044	0.108369	-250.69	-3.85677	-243.646	-3.7484
2K48	45	-8.782	-0.195156	-27.457	-0.610156	-245.179	-5.44842	-281.418	-6.25373
2OQQ	70	-40.703	-0.581471	-109.759	-1.56799	-266.681	-3.80973	-417.143	-5.95919
2OTO	114	-8.995	-0.0789035	-62.418	-0.547526	-206.595	-1.81224	-278.008	-2.43867
2PMS	44	-10.897	-0.247659	4.381	0.0995682	-160.48	-3.64727	-166.996	-3.79536
2Q6Q	106	-5.15	-0.0485849	-17.744	-0.167396	-398.185	-3.75646	-421.079	-3.97244
2Q8V	42	-6.584	-0.156762	-27.015	-0.643214	-126.097	-3.00231	-159.696	-3.80229
2R2V	42	0	0	0	0	-126.097	-3.00231	-126.097	-3.00231
2V0O	50	0	0	-24.252	-0.48504	-181.575	-3.6315	-205.827	-4.11654
2V71	164	-37.739	-0.230116	37.47	0.228476	-646.702	-3.9433	-646.971	-3.94495
2W6A	84	0	0	-4.75	-0.0565476	-306.006	-3.64293	-310.756	-3.69948
2YSU	72	-6.775	-0.0940972	-57.475	-0.798264	-249.003	-3.45838	-313.253	-4.35074
2Z0O	36	0	0	-12.235	-0.339861	-112.528	-3.12578	-124.763	-3.46564
2Z5H	86	-6.74	-0.0783721	2.816	0.0327442	-301.373	-3.50434	-305.297	-3.54997
2ZTA	56	0	0	-10.667	-0.190482	-209.69	-3.74446	-220.357	-3.93495
3BBP	42	0	0	9.759	0.232357	-128.062	-3.0491	-118.303	-2.81674
3BJ4	58	-20.878	-0.359966	-72.895	-1.25681	-204.292	-3.52228	-298.065	-5.13905
3BRV	114	-5.522	-0.0484386	-56.716	-0.497509	-183.236	-1.60733	-245.474	-2.15328
3C98	52	-7.23	-0.139038	-28.498	-0.548038	-145.86	-2.805	-181.588	-3.49208
3E1R	56	-4.227	-0.0754821	-61.788	-1.10336	-195.759	-3.4957	-261.774	-4.67454
3MTU	414	-32.398	-0.078256	-86.539	-0.209031	-221.644	-0.535372	-340.581	-0.82266
3MUD	296	-12.709	-0.0429358	-9.451	-0.0319291	-185.903	-0.628051	-208.063	-0.70292
